# Supplementary material for: Activation of M1 macrophages in sepsis-induced acute kidney injury in response to heparin-binding protein
Source: PLoS One. 2018 May 3;13(5):e0196423. doi: 10.1371/journal.pone.0196423 (PMC5933766; doi:10.1371/journal.pone.0196423)
Supplement: S1 Dataset — (XLSX) [file pone.0196423.s001.xlsx]

## Sheet: Sheet1
					Scr levels		sham		CLP		heparin+CLP		Ctl
					(umol/L）		7.95		30.28		20.27		29.54
							8.26		29.73		19.74		26.92
							8.19		31.25		21.77		28.91
							7.93		29.25		21.26		28.46
							8.01		30.71		20.84		27.26
							8.35		32.17		19.23		29.73
					BUN		sham		CLP		heparin+CLP		Ctl
					mmol/L		5.92		9.23		7.72		9.02
							6.03		8.74		6.84		8.65
							5.82		8.99		7.05		8.84
							6.15		9.35		6.99		8.25
							6.12		9.01		7.38		8.42
							6.41		8.69		7.41		8.71
